# Supplementary material for: Antiviral Activity of Origanum vulgare ssp. hirtum Essential Oil-Loaded Polymeric Micelles
Source: Biomedicines. 2025 Oct 2;13(10):2417. doi: 10.3390/biomedicines13102417 (PMC12561757; doi:10.3390/biomedicines13102417)
Supplement: Supplementary file 1 [file biomedicines-13-02417-s001.zip]

Archive with 1 entries (1 files):
- biomedicines-3829202-supplementary.pdf
